# Supplementary material for: Do Patients Benefit from Micronutrient Supplementation following Pancreatico-Duodenectomy?
Source: Nutrients. 2023 Jun 19;15(12):2804. doi: 10.3390/nu15122804 (PMC10301063; doi:10.3390/nu15122804)
Supplement: Supplementary file 1 [file nutrients-15-02804-s001.zip]

Archive with 1 entries (1 files):
- nutrients-2443867-supplementary.pdf
